# Supplementary material for: Essential Oil-Loaded NLC for Potential Intranasal Administration
Source: Pharmaceutics. 2021 Jul 28;13(8):1166. doi: 10.3390/pharmaceutics13081166 (PMC8399280; doi:10.3390/pharmaceutics13081166)
Supplement: Supplementary file 1 [file pharmaceutics-13-01166-s001.zip]

Archive with 1 entries (1 files):
- pharmaceutics-1261648-supplementary.pdf
